# Supplementary material for: Synthesis and Docking Studies of Glycolipids Inspired by Bacteroides fragilis Lipid A
Source: Molecules. 2025 Sep 30;30(19):3927. doi: 10.3390/molecules30193927 (PMC12525944; doi:10.3390/molecules30193927)
Supplement: Supplementary file 1 [file molecules-30-03927-s001.zip]

Archive with 1 entries (1 files):
- molecules-3837152-supplementary.pdf
